# Supplementary material for: Polydopamine-Functionalized Copper Peroxide/ZIF-8 Nanoparticle-Based Fluorescence-Linked Immunosorbent Assay for the Sensitive Determination of Carcinoembryonic Antigen by Self-Supplied H2O2 Generation
Source: Biosensors (Basel). 2022 Oct 6;12(10):830. doi: 10.3390/bios12100830 (PMC9599728; doi:10.3390/bios12100830)
Supplement: Supplementary file 1 [file biosensors-12-00830-s001.zip]

Archive with 1 entries (1 files):
- biosensors-1923479-supplementary.pdf
